# Supplementary material for: Effects of Elevational Gradient on Biomass Allocation Patterns of Moso Bamboo Forests in Central-Southern Jiangxi, China
Source: Plants (Basel). 2026 Jul 17;15(14):2190. doi: 10.3390/plants15142190 (PMC13414979; doi:10.3390/plants15142190)
Supplement: Supplementary file 1 [file plants-15-02190-s001.zip]

Archive with 1 entries (1 files):
- plants-4395946-supplementary.pdf
